# Supplementary material for: Adjunctive dexamethasone for the treatment of HIV-uninfected adults with tuberculous meningitis stratified by Leukotriene A4 hydrolase genotype (LAST ACT): Study protocol for a randomised double blind placebo controlled non-inferiority trial
Source: Wellcome Open Res. 2018 Mar 20;3:32. [Version 1] doi: 10.12688/wellcomeopenres.14007.1 (PMC6182672; doi:10.12688/wellcomeopenres.14007.1)
Supplement: Supplementary file 2 [file wellcomeopenres-3-15224-s0001.tgz]

Archive with 1 entries (1 files):
- efe72c8a-9fd8-4c0d-86ca-a23f4b938fcd.docx
