# Supplementary material for: Adjunctive dexamethasone for the treatment of HIV-uninfected adults with tuberculous meningitis stratified by Leukotriene A4 hydrolase genotype (LAST ACT): Study protocol for a randomised double blind placebo controlled non-inferiority trial
Source: Wellcome Open Res. 2018 Mar 20;3:32. [Version 1] doi: 10.12688/wellcomeopenres.14007.1 (PMC6182672; doi:10.12688/wellcomeopenres.14007.1)
Supplement: Supplementary file 3 [file wellcomeopenres-3-15224-s0002.tgz]

Archive with 1 entries (1 files):
- 1c5ef505-4c84-4288-8b47-71e4ca0b125c.docx
